# Supplementary material for: A Study of the Expression of Small Conductance Calcium-Activated Potassium Channels (SK1-3) in Sensory Endings of Muscle Spindles and Lanceolate Endings of Hair Follicles in the Rat
Source: PLoS One. 2014 Sep 5;9(9):e107073. doi: 10.1371/journal.pone.0107073 (PMC4156425; doi:10.1371/journal.pone.0107073)
Supplement: Movie S2 — 3D surface rendering of image stacks showing the distinct cellular localisations of anti-SYN and anti-S100 labelling. The original en face raw anti-SYN image stack (green) of the hair follicle palisade is followed by addition of the anti-S100 (red) of the glial cell, then any colocalisation volume is rendered in yellow. This composite is then rotated to alternative viewing aspects. Note the absence of any colocalisation volume (yellow), indicating complete cellular segregation, with no synaptophysin labelling in the S100-positive glial cell, or vice versa. (ZIP) [file pone.0107073.s002.zip]

Archive with 1 entries (1 files):
- Movie 2 s2f6S100SYN.mpg
