# Supplementary material for: A Study of the Expression of Small Conductance Calcium-Activated Potassium Channels (SK1-3) in Sensory Endings of Muscle Spindles and Lanceolate Endings of Hair Follicles in the Rat
Source: PLoS One. 2014 Sep 5;9(9):e107073. doi: 10.1371/journal.pone.0107073 (PMC4156425; doi:10.1371/journal.pone.0107073)
Supplement: Movie S3 — 3D surface rendering of image stack showing the relationship between anti-SK2 and anti-SYN labelling. The original en face raw SK2 image stack (red) of the almost complete circle of the hair follicle palisade is followed by addition of the lanceolate terminal (synaptophysin, green) and colocalisation volumes (yellow), which is then rotated to alternative viewing aspects. Note the extensive fragment of glial cell body (bottom centre) labelled for SK2, and the circumferential and longitudinal labelling (in the z-axis) in the rest of the follicle. The white framework indicates the total volume of the section that was imaged. Solid surface rendering is then applied to the SYN, SK2 then colocalisation volumes. The original image volume and the frame are then removed. Zooming in on the lanceolate terminals (green) shows they are predominantly enclosed by a larger (glial) volume labelled for SK2. However, transparency of the red and green channels allows the extensive labelling of SK2 within the terminals (yellow) to be seen. A lower power view then confirms the SK2 labelling is within the terminals, not just overlapping labels directly in line sight from a single view point, as the non-colocalised SK2 and SYN labels are progressively peeled away, leaving only the surface rendered colocalisation volume, before being reinstated. (ZIP) [file pone.0107073.s003.zip]

Archive with 1 entries (1 files):
- Movie 3 s4f1SK2SYN.mpg
