# Supplementary material for: A Study of the Expression of Small Conductance Calcium-Activated Potassium Channels (SK1-3) in Sensory Endings of Muscle Spindles and Lanceolate Endings of Hair Follicles in the Rat
Source: PLoS One. 2014 Sep 5;9(9):e107073. doi: 10.1371/journal.pone.0107073 (PMC4156425; doi:10.1371/journal.pone.0107073)
Supplement: Movie S4 — 3D surface rendering of image stack showing another example of colocalisation of anti-SK2 with anti-SYN labelling in lanceolate terminals. As for movie S1, but in an oblique section deeper within the follicle that contains much more extensive glial cell, and less nerve terminal, material. (ZIP) [file pone.0107073.s004.zip]

Archive with 1 entries (1 files):
- Movie 4 s3f2SK2SYN.mpg
