# Supplementary material for: A Study of the Expression of Small Conductance Calcium-Activated Potassium Channels (SK1-3) in Sensory Endings of Muscle Spindles and Lanceolate Endings of Hair Follicles in the Rat
Source: PLoS One. 2014 Sep 5;9(9):e107073. doi: 10.1371/journal.pone.0107073 (PMC4156425; doi:10.1371/journal.pone.0107073)
Supplement: Movie S5 — 3D surface rendering of image stack showing anti-SK3 (red) labelling is very predominantly in the glial cell processes, and only colocalises (yellow) with the terminal anti-SYN (green) labelling at the interface between the lanceolate endings and their enclosing glial cell processes. Note in this follicle, sectioned at a more superficial level of the skin, there are no cell bodies but the glial cell processes are clearly interpolated between the lanceolate terminals. (ZIP) [file pone.0107073.s005.zip]

Archive with 1 entries (1 files):
- Movie 5 s5f1SK3SYN.mpg
