# Supplementary material for: A Study of the Expression of Small Conductance Calcium-Activated Potassium Channels (SK1-3) in Sensory Endings of Muscle Spindles and Lanceolate Endings of Hair Follicles in the Rat
Source: PLoS One. 2014 Sep 5;9(9):e107073. doi: 10.1371/journal.pone.0107073 (PMC4156425; doi:10.1371/journal.pone.0107073)
Supplement: Movie S6 — Confocal optical section stack close to the base of a lanceolate ending, double-labelled with anti-SK3 (red channel) and anti-S100 (green channel) antibodies. Colocalisation of the immunoreactivities may be seen in some SGCs and their processes, but not others, and may be followed in the 3 dimensions of the image stack. Compare with the endings shown in Figure 7D–F and Figure 8, labelled in the same way. (Avi-format movie created using Windows Moviemaker from z-stack of confocal images.). (ZIP) [file pone.0107073.s006.zip]

Archive with 1 entries (1 files):
- Movie 6 s5f3SK3S100.avi
