# Supplementary material for: A Study of the Expression of Small Conductance Calcium-Activated Potassium Channels (SK1-3) in Sensory Endings of Muscle Spindles and Lanceolate Endings of Hair Follicles in the Rat
Source: PLoS One. 2014 Sep 5;9(9):e107073. doi: 10.1371/journal.pone.0107073 (PMC4156425; doi:10.1371/journal.pone.0107073)
Supplement: Movie S7 — 3D surface rendering of an image stack to contrast the relationship of anti-ASIC2 and anti-SYN labelling with that for the SK channels above. Note the extensive ASIC2 labelling (red) in both longitudinal and circumferential elements. While there is substantial anti-ASIC2 labelling in the glial cell processes, it is also found extensively within most of the lanceolate terminals, colocalising with anti-SYN labeling. (ZIP) [file pone.0107073.s007.zip]

Archive with 1 entries (1 files):
- Movie 7 s1f3ASIC2SYN.mpg
